# Supplementary material for: Socio-economic drivers of specialist anglers targeting the non-native European catfish (Silurus glanis) in the UK
Source: PLoS One. 2017 Jun 12;12(6):e0178805. doi: 10.1371/journal.pone.0178805 (PMC5467846; doi:10.1371/journal.pone.0178805)
Supplement: S1 Text — (XLS) [file pone.0178805.s001.xls]

## Sheet: Sheet1
	Specialist European catfish angler respondent's name & address
Question number	Question	How to answer options	answer code	Answer
1	Your gender?	Female	0
		Male	1
2	Your age? (yr)	0-10	1
		1Os	2
		20s	3
		30s	4
		4Os	5
		50s	6
		60s	7
		70s	8
		80s	9
3	Your marital status?	Single	1
		Married or partner	2
		Widowed	3
4	How many members in your household?	1	1
		2	2
		3	3
		4	4
		5	5
		More than 6	6
5	What region do you live?	Wales	1
		Scotland	2
		East Anglian region	3
		South East England	4
		South West England	5
		Midlands England	6
		North England	7
6	What is your level of education?	Elementary school	1
		Technical college	2
		High college	3
		University	4
7	What is your employment status?	Unemployed	0
		Employed worker	1
		Pupil or student	2
		Self employed	3
		Apprentice	4
		Public servant	5
		Retired person	6
8	What is your monthly income (£)?	Less than £1000	1
		£1000 to £1500	2
		£1500 to £2000	3
		£2000 to £2500	4
		£2500 to £3000	5
		More than £3000	6
9	What are your annual expenses spent on equipment & bait for specialist European catfish angling (£)?	Less than £100	1
		£100 to £300	2
		£300 to £500	3
		£500 to £1000	4
		£1000 to £2000	5
		More than £2000	6
10	What are your annual expenses spent on travel to specialist European catfish angling lakes (£)?	Less than £100	1
		£100 to £300	2
		£300 to £500	3
		£500 to £1000	4
		£1000 to £2000	5
		More than £2000	6
11	What are your annual expenses spent on fishing licence, membership fee or day tickets at specialist European catfish lakes (£)?	Less than £100	1
		£100 to £300	2
		£300 to £500	3
		£500 to £1000	4
		£1000 to £2000	5
		More than £2000	6
12	How many specialist European catfish angling trips do you spend per year?	More than 3	1
		4 to 1O	2
		11 to 2O	3
		More than 20	4
13	How long have you been a general angler (in years)?	Less than 1	1
		1 to 5	2
		5 to 10	3
		10 to 15	4
		15 to 20	5
		20 to 25	6
		More than 30	7
14	How long have you been a specialist European catfish angler (in years)?	Less than 1	1
		1 to 5	2
		5 to 10	3
		10 to 15	4
		15 to 20	5
		20 to 25	6
		More than 30	7
15	How far is the average distance from your home to a specialist European catfish angling lake (in miles)?	More than 5miles	1
		5 to 10miles	2
		10 to 20 miles	3
		20 to 30 miles	4
		30 to 40 miles	5
		40 to 50 miles	6
		More than 50 miles	7
16	How long do you spend on average in specialist European catfish angling from your arrival to departure time at the fishery?	Less than 4hrs	1
		4 to 8hrs	2
		8 to12hrs	3
		12 to 24hrs	4
		1 to 2 days	5
		2 to 3 days	6
		More than 3days	7
17	How many days do you spend on specialist European catfish angling in a year?	Less than 10 days	1
		10 to 30 days	2
		30 to 60 days	3
		60 to 180 days	4
		180 to 240 days	5
		240 to 300 days	6
		More than 300 days	7
18	How many hours do you actively spend in specialist European catfish angling at a specimen lake?	Less than 2hrs	1
		2 to 4hrs	2
		4 to 8hrs	3
		8 to 12 hrs	4
		12 to 24 hrs	5
		More than 24hrs	6
19	Please rank in importance the different motivations you have in specialist European catfish angling:
	To be relaxed, enjoy nature & tranquillity?	Not at all important	1
		Slightly important	2
		Moderately important	3
		Very important	4
		Extremely important	5
20	To escape from every day life & be alone?	Not at all important	1
		Slightly important	2
		Moderately important	3
		Very important	4
		Extremely important	5
21	To socialise with family?	Not at all important	1
		Slightly important	2
		Moderately important	3
		Very important	4
		Extremely important	5
22	To enjoy angling as a social gathering with friends?	Not at all important	1
		Slightly important	2
		Moderately important	3
		Very important	4
		Extremely important	5
23	To experience adventure & excitement?	Not at all important	1
		Slightly important	2
		Moderately important	3
		Very important	4
		Extremely important	5
24	To experience a sense of accomplishment and as a sport?	Not at all important	1
		Slightly important	2
		Moderately important	3
		Very important	4
		Extremely important	5
25	To chase or catch a personal trophy fish & experience a fighting fish?	Not at all important	1
		Slightly important	2
		Moderately important	3
		Very important	4
		Extremely important	5
26	To improve angling skills & catch fish ?	Not at all important	1
		Slightly important	2
		Moderately important	3
		Very important	4
		Extremely important	5
27	To learn new angling techniques?	Not at all important	1
		Slightly important	2
		Moderately important	3
		Very important	4
		Extremely important	5
28	To enjoy angling with a partner?	Alone	1
		With family member	2
		With a friend	3
29	Are there any factors that influence specialist European catfish angling such as challenge & catchability of these fish?
		Not at all important	1
		Slightly important	2
		Moderately important	3
		Very important	4
		Extremely important	5
30	Is the size of European catfish in angling important? e.g. large size more than 60lbs?	Not at all important	1
		Slightly important	2
		Moderately important	3
		Very important	4
		Extremely important	5
31	Do you have any knowledge of non-native fish legislation concerning European catfish?	Completely	1
		Partially	2
		Superficially	3
		Don’t know	4
32	Are you aware of any ecological risks about European catfish e.g. disease transmission, trophic impact	Completely	1
	predation, hybridisation, establishment and dispersal concerns?	Partially	2
		Superficially	3
		Don’t know	4
33	What is your opinion about the costs involved in specialist angling of European catfish ?	Sufficient	1
		Too high	2
		Too low	3
		Don’t know	4
34	How many fishing licenses do you hold (per angler)?	1	1
		2	2
		3	3
		More than 3	4
35	What is your opinion about the price of a fishing license?	Sufficient	1
		Too high	2
		Too low	3
		Don’t know	4
36	What is your view of the closed season period?	Sufficient	1
		Too short	2
		Too long	3
		Don’t know	4
37	What is your view of the fish stocking density of this European catfish specimen lake?	Too high	1
		Too low	2
		Enough	3
		Don’t know	4
38	Do you think there are any adverse risks in high fish stocking density in this European catfish specimen lake?	Too high	1
		Too low	2
		Sufficient	3
		Don’t know	4
39	What is your view of bait allowed in recreational fishing?	Too high	1
		Too low	2
		Enough	3
		Don’t know	4
40	What is your preferable catch size of European catfish when specialist European catfish angling?	Large size more than 60lbs (weight)	1
		Small size less than 60lbs (weight)	2
		Other	3
		Don’t know	4
41	How well are you informed about ecological concerns and risks of European catfish by media, angling and environmental organisations	Enough	1
	e.g. CEFAS, Environment Agency, wildlife trusts, angling in events, training, newsletters & meetings?	Insufficient	2
		In detail	3
		Don’t know	4
42	What is your record of fish species caught today at this specialist European catfish angling trip?	Number of fish caught today	largest size in cm	Largest weight in lbs
	Roach
	Tench
	European catfish
	Pike
	Perch
	Bream
	Common carp
	Mirror carp
	Grass carp
	Pike perch (Zander)
	Common bream
	Rudd
	Silver bream
	Gudgeon
	Crucian carp
	Chub
	Barbel
	Ruffe
	Note other fish species present
